# Supplementary material for: Evaluation of Segmentation, Rotation, and Geographic Delivery Approaches for Deployment of Multiple First-Line Treatment (MFT) to Respond to Antimalarial Drug Resistance in Africa: A Qualitative Study in Seven Sub-Sahara Countries
Source: Trop Med Infect Dis. 2024 Apr 23;9(5):93. doi: 10.3390/tropicalmed9050093 (PMC11125622; doi:10.3390/tropicalmed9050093)
Supplement: Supplementary file 1 [file tropicalmed-09-00093-s001.zip]

Archive with 1 entries (1 files):
- tropicalmed-2946451-supplementary.pdf
